# Supplementary material for: Real-World Clinical Outcomes and Biopsy Patterns of Older Patients with Unresected Non-Small-Cell Lung Cancer Treated with Primary Stereotactic Body Radiotherapy
Source: J Clin Med. 2025 Dec 4;14(23):8604. doi: 10.3390/jcm14238604 (PMC12692972; doi:10.3390/jcm14238604)
Supplement: Supplementary file 1 [file jcm-14-08604-s001.zip]

Archive with 1 entries (1 files):
- jcm-3988354-supplementary.pdf
